# Supplementary material for: bc-GenExMiner 4.5: new mining module computes breast cancer differential gene expression analyses
Source: Database (Oxford). 2021 Feb 18;2021:baab007. doi: 10.1093/database/baab007 (PMC7904047; doi:10.1093/database/baab007)
Supplement: baab007_Supp [file baab007_supp.zip]

Archive with 1 entries (1 files):
- JEZEQUEL Supplementary Data.pdf
